# Supplementary material for: ClinSV: clinical grade structural and copy number variant detection from whole genome sequencing data
Source: Genome Med. 2021 Feb 25;13:32. doi: 10.1186/s13073-021-00841-x (PMC7908648; doi:10.1186/s13073-021-00841-x)
Supplement: Supplementary file 2 — Additional file 2. Sample output rare gene affecting variants NA12878. ClinSVClinSV’s output of rare gene affecting variants detected in control sample NA12878. [file 13073_2021_841_MOESM2_ESM.xlsx]

## Sheet: Sheet1
SAMPLE	ID	FT	RARE	SU	PAFSU	PE	SR	DRF	DRA	PAFDRA	PCSD	GT	MQBP	CNV	IGV	GOTO	LOCATION	SVTYPE	SVLEN	TOOL	PAFV	PAFG	PAF1KG	GC	CR	MQ	SEGD	NUMG	GENES	GFEAT	HPO	PHEN
FR05812606	Lumpy_672_loss	HIGH	1	18	0	12	6	0.52	0.49	0	0.09	0/1	60	1	0	0	1:189704509-189783356	DEL	78847	Lumpy,CNVnator	0	0	0.0004	34	0.287	59.2	2|100|96.9|1|2	1	RP11-398M15.1	exon
FR05812606	Lumpy_1253_loss	HIGH	1	5	0.0024	3	2	0.23	0.17	0.004	0.09	1/1	60	1	0	0	2:89132282-89161077	DEL	28795	Lumpy,CNVnator	0.002	0.00047	0	40	0.293	60	.	7	AC096579.13,AC096579.7,IGKC,IGKJ2,IGKJ3,IGKJ4,IGKJ5	CDS		IGKC: MIM - IMMUNOGLOBULIN KAPPA LIGHT CHAIN DEFICIENCY; IGKCD
FR05812606	CNVnator_547	HIGH	1	0	-1	0	0	0.53	0.5	0.002	0.1	0/1	40	1	0	0	2:89160101-89564100	DEL	404000	CNVnator	0.002	0	0	40	0.285	48.6	36|69|99.2|51|81	25	AC096579.13,AC096579.7,IGKJ1,IGKJ2,IGKJ3,IGKJ4,IGKJ5,IGKV1-12,IGKV1-16,IGKV1-17,IGKV1-27,IGKV1-5,IGKV1-6,IGKV1-8,IGKV1-9,IGKV2-24,IGKV2-28,IGKV2-30,IGKV3-11,IGKV3-15,IGKV3-20,IGKV3-7,IGKV4-1,IGKV5-2,IGKV6-21	CDS
FR05812606	Lumpy_1265_1	PASS	1	10	0.002	10	0	0.88	0.85	.	0.11	1/1	59	0	0	0	2:89160116-90249393	BND	1089278	Lumpy	0	0	-1	.	.	43.3	.	4	AC096579.13,AC096579.7,IGKJ5,IGKV1D-43	CDS
FR05812606	Lumpy_1255_loss_1	HIGH	1	16	0.0074	9	7	2.05	0.49	0.004	0.09	1/1	60	1	0	0	2:89160117-89185670	BND	25554	Lumpy	0	0	-1	39	0.295	60	.	8	AC096579.13,AC096579.7,IGKJ1,IGKJ2,IGKJ3,IGKJ4,IGKJ5,IGKV4-1	CDS
FR05812606	Lumpy_1256_loss_1	HIGH	1	28	0.0035	19	9	0.89	0.37	0.004	0.09	1/1	60	1	0	0	2:89161436-89197303	BND	35868	Lumpy	0	0	-1	38	0.293	60	.	4	AC096579.7,IGKJ1,IGKV4-1,IGKV5-2	CDS
FR05812606	Lumpy_14365_1	HIGH	1	12	0	5	7	-1	-1	.	.	1/1	51	0	0	0	2:97823808,10:87115250	BND	.	Lumpy	0	0	-1	.	.	.	.	1	ANKRD36	intron
FR05812606	Lumpy_1447_1	HIGH	1	16	0.0043	12	4	0.95	0.87	.	0.09	1/1	60	0	0	0	2:133667763-133674493	BND	6731	Lumpy	0.006	0	-1	.	.	60	.	2	AC016909.1,NCKAP5	intron
FR05812606	Lumpy_1448_loss	PASS	1	10	0.01	10	0	0.54	0.51	0.008	0.1	0/1	60	1	0	0	2:133671857-133674492	DEL	2635	Lumpy,CNVnator	0.008	0.0032	0.0024	41	0.326	60	.	2	AC016909.1,NCKAP5	exon
FR05812606	Lumpy_1524_loss	HIGH	1	4	0	4	0	0.49	0.5	0	0.09	0/1	60	1	0	0	2:155818983-155830186	DEL	11203	Lumpy,CNVnator	0	0.00019	0.0004	35	0.303	59.9	.	1	AC092625.1	exon
FR05812606	Lumpy_1523_loss_1	HIGH	1	23	0	16	7	0.66	0.53	0	0.09	1/1	60	1	0	0	2:155818984-155825140	BND	6157	Lumpy	0	0	-1	34	0.31	60	.	1	AC092625.1	exon
FR05812606	Lumpy_2134_1	PASS	1	6	0	6	0	1.01	1.01	.	0.09	1/1	53	0	0	0	3:48252038-71599786	BND	23347749	Lumpy	0	0	-1	.	.	59.4	.	1	FOXP1	intron	0000429:0004324:0004325:0000750:0002194:0001824:0002088:0000494:0004323:0012718:0000006:0100851:0045027:0008050:0000632:0000153:0000284:0000478:0002719:0000290:0100022:0011793:0000820:0001574:0007550:0000752:0012638:0011220:0012758:0001939:0100721:0001249:0000707:0011138:0000733:0000240:0004295:0005105:0000455:0045026:0000463:0001871:0000708:0000152:0000929:0002664:0011947:0002012:0012759:0000366…	FOXP1: MIM - MENTAL RETARDATION WITH LANGUAGE IMPAIRMENT AND AUTISTIC FEATURES
FR05812606	Lumpy_2373_loss	HIGH	1	16	0.0094	2	14	0.43	0.44	-1	0.08	0/1	60	1	0	0	3:148729873-148730104	DEL	231	Lumpy	0.01	0.0021	0.0016	35	0.44	60	.	1	GYG1	intron	0012722:0011804:0011025:0005150:0011675:0004308:0003011:0000007:0011710:0001626:0011712:0001324	GYG1: MIM - GLYCOGEN STORAGE DISEASE XV; GSD15
FR05812606	Lumpy_2925_loss	HIGH	1	36	0.0005	31	5	0.49	0.56	-1	0.09	0/1	60	1	0	0	4:82674870-82675469	DEL	599	Lumpy	0	0	0	42	0.375	60	.	2	RASGEF1B,RP11-689K5.3	intron
FR05812606	Lumpy_3859	PASS	1	8	0	3	5	1.08	1.11	.	0.08	1/1	60	0	0	0	5:150857687-150860028	DUP	2341	Lumpy	0	0	0	.	.	60	.	1	SLC36A1	intron
FR05812606	Lumpy_4353_loss	PASS	1	13	0.0011	0	13	0.57	0.56	-1	0.08	0/1	60	1	0	0	6:76053697-76053815	DEL	118	Lumpy	0	0	0	42	0.555	60	.	1	FILIP1	intron
FR05812606	Lumpy_4531_loss	HIGH	1	36	0	28	8	0.48	0.53	0	0.09	0/1	60	1	0	0	6:132375194-132378901	DEL	3707	Lumpy,CNVnator	0	0.00023	0.0012	38	0.315	60	.	1	RP11-69I8.3	intron
FR05812606	Lumpy_4631_loss	HIGH	1	13	0.0043	2	11	0.38	0.35	-1	0.09	0/1	60	1	0	0	6:162112866-162113092	DEL	226	Lumpy	0.004	0.0029	0	40	0.445	60	.	1	PARK2	intron	0001300:0000812:0012252:0002087:0002063:0002088:0100620:0000119:0011442:0000137:0100526:0002418:0012639:0005607:0010993:0006774:0100606:0001347:0002060:0002071:0045007:0002086:0002493:0100705:0001288:0002067:0000707:0006519:0012638:0002134:0100022:0100728:0100013:0100547:0000078:0011793:0003674:0002172:0000007:0010787:0011960:0100621:0001939:0001337:0002011:0002664:0001332:0003002:0007379:0002171…	PARK2: MIM - PARKINSON DISEASE 2, AUTOSOMAL RECESSIVE JUVENILE; PARK2; PARKINSON DISEASE, LATE-ONSET; PD
FR05812606	CNVnator_1724	PASS	1	14	0.0047	14	0	0.54	0.51	0.004	0.1	0/1	52	1	0	0	7:39820101-39825500	DEL	5400	CNVnator	0.004	0.00084	0.0004	46	0.304	54	100|18|97.1|19|100	1	LINC00265	exon
FR05812606	Lumpy_5409_loss	PASS	1	10	0.0004	1	9	0.42	0.34	-1	0.09	0/1	60	1	0	0	8:3485768-3485889	DEL	121	Lumpy	0	9.3e-05	0	52	0.525	60	.	1	CSMD1	intron
FR05812606	Lumpy_5850	PASS	1	6	0	4	2	1.07	1.09	.	0.09	1/1	60	0	0	0	8:140931457-141588408	DUP	656951	Lumpy	0	0	0	.	.	59.6	.	2	AGO2,TRAPPC9	intron	|0002011:0012372:0002079:0005484:0003319:0012443:0012374:0000007:0000366:0000664:0000929:0000707:0000322:0002500:0001595:0002334:0010993:0000606:0011283:0000315:0000422:0000177:0004324:0004323:0001956:0000288:0000316:0000234:0100022:0000925:0011362:0000431:0002219:0000319:0100886:0000204:0000252:0007364:0000284:0000478:0012759:0000240:0000601:0000152:0003593:0000924:0002438:0011842:0012639:001113…	TRAPPC9: MIM - MENTAL RETARDATION, AUTOSOMAL RECESSIVE 13; MRT13
FR05812606	CNVnator_2227	PASS	1	0	-1	0	0	1.49	1.49	0	0.1	0/1	25	1	0	0	9:39087301-39184600	DUP	97300	CNVnator	0	0	0	38	0.283	50.6	100|63|98.5|6|100	1	CNTNAP3	CDS
FR05812606	CNVnator_2372	PASS	1	0	-1	0	0	1.69	1.69	0	0.2	0/1	8	1	0	0	9:43147901-43182000	DUP	34100	CNVnator	0	0	0	40	0.294	19.9	100|10|99.7|11|100	1	RP11-327I22.5	exon
FR05812606	CNVnator_2428	PASS	1	0	-1	0	0	1.97	1.97	0.008	0.2	1/1	35	1	0	0	9:45350301-45404300	DUP	54000	CNVnator	0.008	0	0	38	0.289	23.9	73|100|98.4|28|100	1	RP11-187C18.5	exon
FR05812606	CNVnator_2429	PASS	1	0	-1	0	0	1.69	1.69	0.01	0.2	0/1	18	1	0	0	9:45405201-45479600	DUP	74400	CNVnator	0.006	0	0	42	0.28	28.9	100|26|99.2|60|100	2	AL354718.1,RP11-187C18.5	CDS
FR05812606	CNVnator_2553	PASS	1	0	-1	0	0	1.55	1.55	0	0.1	0/1	5	1	0	0	9:67010201-67020400	DUP	10200	CNVnator	0	0	0	41	0.301	4.2	100|5|99.8|10|100	1	RP11-381O7.3	exon
FR05812606	CNVnator_2605	PASS	1	0	-1	0	0	2.49	2.49	0.008	0.2	1/1	14	1	0	0	9:68989001-69019300	DUP	30300	CNVnator	0.004	0	0	42	0.257	36.3	53|9|99.6|5|53	3	AL353763.1,AL353763.2,MIR1299	exon
FR05812606	CNVnator_2608	PASS	1	0	-1	0	0	1.58	1.58	0.008	0.2	0/1	22	1	0	0	9:69070401-69098300	DUP	27900	CNVnator	0	0	0	38	0.294	21.8	100|16|99.6|9|100	1	RP11-87H9.3	exon
FR05812606	CNVnator_2610	PASS	1	0	-1	0	0	1.47	1.47	0.008	0.2	0/1	19	1	0	0	9:69102901-69167700	DUP	64800	CNVnator	0.008	0	0	39	0.29	28	100|37|99.6|4|100	2	RP11-58A12.3,RP11-87H9.3	exon
FR05812606	CNVnator_2614	PASS	1	0	-1	0	0	1.38	1.38	0	0.2	0/1	13	1	0	0	9:69205301-69277300	DUP	72000	CNVnator	0	0	0	36	0.286	13	100|38|99.1|7|100	2	BX255923.1,CBWD6	start_codon
FR05812606	CNVnator_2638	HIGH	1	0	-1	0	0	1.47	1.47	0	0.2	0/1	21	1	0	0	9:69866301-70010100	DUP	143800	CNVnator	0	0	0	38	0.235	23.2	76|57|95.9|25|76	1	RNU6-1293P	exon
FR05812606	Lumpy_6078_loss	PASS	1	11	0.0065	11	0	0.59	0.63	-1	0.09	0/1	60	1	0	0	9:80555438-80555817	DEL	379	Lumpy	0	9.6e-05	0	48	0.392	59.6	.	1	GNAQ	intron	0011968:0001131:0001892:0011458:0012222:0011830:0000924:0200042:0000153:0000589:0000925:0002060:0008047:0001250:0012759:0100545:0011282:0011799:0008034:0011446:0011276:0100559:0002921:0001291:0002817:0000969:0001347:0011029:0012444:0000271:0011004:0000478:0008046:0000759:0000557:0011354:0000541:0004374:0002011:0001317:0002204:0100742:0000234:0000612:0000729:0011793:0002088:0001028:0005293:0001322…	GNAQ: MIM - STURGE-WEBER SYNDROME; SWS; CAPILLARY MALFORMATIONS, CONGENITAL; CMC
FR05812606	Lumpy_7438_loss	HIGH	1	33	0.0013	22	11	0.49	0.53	0.002	0.08	0/1	60	1	0	0	12:377500-384829	DEL	7329	Lumpy,CNVnator	0.002	0	0.0004	40	0.311	60	.	1	RP11-283I3.6	exon
FR05812606	Lumpy_7620_loss	PASS	1	5	0.0092	0	5	0.41	0.22	-1	0.09	0/1	60	1	0	0	12:42814461-42814499	DEL	38	Lumpy	0.004	0	0	79	0.513	60	.	1	PPHLN1	intron
FR05812606	Lumpy_8038_loss	PASS	1	14	0.0071	14	0	0.54	0.49	-1	0.09	0/1	59	1	0	0	13:28625971-28626481	DEL	510	Lumpy	0.002	0.0057	0	44	0.382	60	.	1	FLT3	intron	0006721:0001871:0002715:0010982:0002488:0004377:0002664:0001426:0010987:0004808:0000006:0001909:0011793:0001881	FLT3: MIM - LEUKEMIA, ACUTE MYELOID; AML
FR05812606	Lumpy_8689_loss	HIGH	1	15	0.0093	11	4	0.31	0.2	0.002	0.13	0/1	58	1	0	0	14:106176124-106325389	DEL	149265	Lumpy	0.002	0.00019	0	52	0.271	52.7	21|100|96.2|9|46	11	AL122127.1,AL122127.2,AL122127.4,AL122127.5,AL901608.1,IGHD,IGHG1,IGHG3,IGHM,hsa-mir-4538,hsa-mir-4539	CDS	||||||0000006||0002583:0004429:0011032:0002024:0001369:0003593:0002718:0000598:0008069:0000284:0000988:0002664:0000286:0011893:0001739:0001911:0011458:0010974:0001438:0004332:0100658:0005607:0012740:0002086:0100806:0000403:0004386:0000924:0004432:0002087:0011450:0005372:0002719:0001367:0000356:0100280:0002110:0000153:0001574:0000492:0010978:0002037:0011122:0002012:0003549:0000502:0001392:0000600:…	IGHG1: MIM - MYELOMA, MULTIPLE|IGHM: Orphanet - Autosomal agammaglobulinemia
FR05812606	Lumpy_8693_loss	HIGH	1	6	0.007	5	1	0.1	0.02	0.004	0.12	1/1	60	1	0	0	14:106330070-106351896	DEL	21826	Lumpy	0.004	0.00028	0	51	0.29	59.3	.	11	IGHD1-26,IGHD3-22,IGHD4-23,IGHD5-24,IGHD6-25,IGHD7-27,IGHJ1,IGHJ2,IGHJ3,IGHJ4,IGHJ5	CDS
FR05812606	Lumpy_8698_loss	HIGH	1	5	0.0016	5	0	0.57	0.45	0.002	0.16	0/1	57	1	0	0	14:106330447-106691670	DEL	361223	Lumpy,CNVnator	0.002	0.00019	0	45	0.279	58.8	12|100|95.9|28|55	51	AB019440.1,AB019440.50,ADAM6,AL122127.25,IGHD1-1,IGHD1-14,IGHD1-20,IGHD1-26,IGHD1-7,IGHD2-15,IGHD2-2,IGHD2-21,IGHD2-8,IGHD3-10,IGHD3-16,IGHD3-22,IGHD3-3,IGHD3-9,IGHD4-11,IGHD4-17,IGHD4-23,IGHD4-4,IGHD5-12,IGHD5-18,IGHD5-24,IGHD5-5,IGHD6-13,IGHD6-19,IGHD6-25,IGHD6-6,IGHD7-27,IGHJ1,IGHJ2,IGHJ3,IGHJ4,IGHV1-18,IGHV1-2,IGHV1-3,IGHV1-8,IGHV2-5,IGHV3-11,IGHV3-13,IGHV3-15,IGHV3-16,IGHV3-20,IGHV3-21,IGHV3…	start_codon		IGHV3-21: Orphanet - B-cell chronic lymphocytic leukemia
FR05812606	Lumpy_8697_loss	HIGH	1	4	0.0025	4	0	0.59	0.34	0.002	0.14	0/1	60	1	0	0	14:106330463-106552291	DEL	221828	Lumpy	0.002	0.00014	0	47	0.277	58.8	20|100|95.4|11|42	42	ADAM6,AL122127.25,IGHD1-1,IGHD1-14,IGHD1-20,IGHD1-26,IGHD1-7,IGHD2-15,IGHD2-2,IGHD2-21,IGHD2-8,IGHD3-10,IGHD3-16,IGHD3-22,IGHD3-3,IGHD3-9,IGHD4-11,IGHD4-17,IGHD4-23,IGHD4-4,IGHD5-12,IGHD5-18,IGHD5-24,IGHD5-5,IGHD6-13,IGHD6-19,IGHD6-25,IGHD6-6,IGHD7-27,IGHJ1,IGHJ2,IGHJ3,IGHJ4,IGHV1-2,IGHV1-3,IGHV1-8,IGHV2-5,IGHV3-7,IGHV3-9,IGHV4-4,IGHV6-1,KIAA0125	start_codon
FR05812606	Lumpy_8694_loss	HIGH	1	20	0.0001	13	7	0.07	0.02	0.004	0.13	1/1	60	1	0	0	14:106330845-106368510	DEL	37665	Lumpy	0.004	9.3e-05	0	55	0.271	59.3	.	20	AL122127.25,IGHD1-14,IGHD1-20,IGHD1-26,IGHD2-15,IGHD2-21,IGHD3-16,IGHD3-22,IGHD4-17,IGHD4-23,IGHD5-12,IGHD5-18,IGHD5-24,IGHD6-13,IGHD6-19,IGHD6-25,IGHD7-27,IGHJ1,IGHJ2,IGHJ3	CDS
FR05812606	Lumpy_22426_1	PASS	1	8	0	4	4	-1	-1	.	.	1/1	51	0	0	0	16:3420926,17:25538291	BND	.	Lumpy	0	0	-1	.	.	.	.	1	NAA60	intron
FR05812606	Lumpy_9687_gain	PASS	1	19	0	19	0	1.47	1.43	-1	0.09	0/1	60	1	0	0	17:55080031-55081661	DUP	1630	Lumpy	0	0	0	51	0.321	60	.	2	AC007114.1,SCPEP1	exon
FR05812606	Lumpy_9906_loss	HIGH	1	21	0	13	8	0.52	0.53	0	0.08	0/1	60	1	0	0	18:30495693-30501256	DEL	5563	Lumpy,CNVnator	0	0	0	37	0.313	60	.	1	RP11-746B8.1	intron
FR05812606	Lumpy_10394	PASS	1	7	0.00086	7	0	1.01	1.03	.	0.2	1/1	60	0	0	0	19:43307173-43462731	DUP	155558	Lumpy	0	0	0	.	.	57.8	.	1	PSG8	intron
FR05812606	Lumpy_10395	PASS	1	9	0.00044	9	0	1.01	1.03	.	0.2	1/1	58	0	0	0	19:43307453-43463020	DEL	155567	Lumpy	0	0	0	.	.	57.8	.	1	PSG8	intron
FR05812606	Lumpy_10862_loss	PASS	1	14	0.0091	14	0	0.59	0.54	-1	0.12	0/1	60	1	0	0	21:33843207-33843737	DEL	530	Lumpy	0.006	4.7e-05	0	49	0.382	59.9	.	1	EVA1C	intron
FR05812606	CNVnator_4386	HIGH	1	0	-1	0	0	0.76	0.65	0	0.1	0/1	56	1	0	0	22:22385901-22974500	DEL	588600	CNVnator	0	0	0	44	0.281	58.2	11|100|97.4|67|17	30	BMS1P20,IGLV1-36,IGLV1-40,IGLV1-44,IGLV1-47,IGLV1-50,IGLV1-51,IGLV10-54,IGLV11-55,IGLV2-33,IGLV3-32,IGLV4-60,IGLV5-37,IGLV5-45,IGLV5-48,IGLV5-52,IGLV6-57,IGLV7-43,IGLV7-46,IGLV8-61,IGLV9-49,LL22NC03-23C6.13,LL22NC03-2H8.4,LL22NC03-2H8.5,LL22NC03-63E9.3,PRAME,VPREB1,ZNF280A,ZNF280B,snoU13	start_codon
FR05812606	CNVnator_4388	HIGH	1	0	-1	0	0	0.42	0.34	0.002	0.1	0/1	51	1	0	0	22:22981601-23241900	DEL	260300	CNVnator	0.002	0	0	47	0.284	58.7	6|67|97.2|68|46	30	D86994.1,D86994.2,D86998.1,D87007.1,D87015.1,D87024.1,GGTLC2,IGLC1,IGLJ1,IGLJ2,IGLL5,IGLV2-11,IGLV2-14,IGLV2-18,IGLV2-23,IGLV2-8,IGLV3-1,IGLV3-10,IGLV3-12,IGLV3-16,IGLV3-19,IGLV3-21,IGLV3-22,IGLV3-25,IGLV3-27,IGLV3-9,IGLV4-3,LL22NC03-102D1.18,MIR650,hsa-mir-5571	start_codon
FR05812606	Lumpy_10986_gain	PASS	1	13	0	13	0	1.45	1.45	0	0.1	0/1	60	1	0	0	22:24052577-24062017	DUP	9440	Lumpy,CNVnator	0	0.0002	0	52	0.294	59.9	.	2	GUSBP11,KB-1572G7.2	exon
FR05812606	Lumpy_11264	HIGH	1	63	0	39	24	0.95	0.96	.	0.11	1/1	60	0	0	0	X:14729541-14731319	INV	1778	Lumpy	0	0	0	.	.	60	.	1	GLRA2	intron
FR05812606	Lumpy_11649_loss_1	PASS	1	8	0	8	0	0.38	0.37	0	0.13	1/1	60	1	0	0	X:153777413-153876924	BND	99512	Lumpy	0	0	-1	52	0.282	18.9	36|100|99.9|10|77	3	CTAG1A,CTAG1B,IKBKG	start_codon	||0000707:0011063:0010985:0007957:0100659:0000481:0100360:0010549:0000252:0000164:0012374:0008386:0005372:0012372:0008047:0011276:0000491:0000951:0002637:0010719:0011275:0000002:0011805:0045005:0011297:0002715:0003330:0040068:0012638:0000364:0004298:0000765:0000315:0005366:0000958:0100533:0004315:0004930:0000290:0005927:0002493:0001805:0011355:0002086:0001547:0006496:0009825:0000929:0100543:00012…	IKBKG: MIM - ATYPICAL MYCOBACTERIOSIS, FAMILIAL, X-LINKED 1; AMCBX1; ECTODERMAL DYSPLASIA, ANHIDROTIC, WITH IMMUNODEFICIENCY, OSTEOPETROSIS,; INCONTINENTIA PIGMENTI; IP; INVASIVE PNEUMOCOCCAL DISEASE, RECURRENT ISOLATED, 2; IPD2; IMMUNODEFICIENCY WITHOUT ANHIDROTIC ECTODERMAL DYSPLASIA; ECTODERMAL DYSPLASIA, HYPOHIDROTIC, WITH IMMUNE DEFICIENCY
